# Supplementary material for: Trophic assimilation efficiency markedly increases at higher trophic levels in four-level host–parasitoid food chain
Source: Proc Biol Sci. 2016 Mar 16;283(1826):20153043. doi: 10.1098/rspb.2015.3043 (PMC4810866; doi:10.1098/rspb.2015.3043)
Supplement: Mean percentage of Carbon and Nitrogen and the C/N ratio [file rspb20153043supp2.xls]

## Sheet: weights
species	weight (mg)
c.c.2	0.04		c.c	Coruna clavata
c.c.2	0.07		d.c	Dendrocerus carpenteri
c.c.2	0.05		a.v	Alloxysta victrix
c.c.2	0.067		a.m	Aphidius megourae
c.c.2	0.08
c.c.2	0.08		Number indicates parasitisation level
c.c.2	0.073
c.c.2	0.04
c.c.2	0.067
c.c.2	0.07
c.c.3	0.05
c.c.3	0.05875
c.c.3	0.06
c.c.3	0.054
c.c.3	0.058
c.c.3	0.08
c.c.3	0.0575
c.c.3	0.053
c.c.3	0.05
c.c.3	0.05
c.c.3	0.054
c.c.3	0.064
d.c.2	0.1
d.c.2	0.06
d.c.2	0.08
d.c.2	0.08
d.c.2	0.08
d.c.2	0.07
d.c.2	0.086
d.c.2	0.09
d.c.2	0.06
d.c.2	0.2
d.c.2	0.09
d.c.2	0.06
d.c.2	0.07
d.c.2	0.106
d.c.2	0.075
d.c.2	0.1
d.c.2	0.13
d.c.2	0.13
d.c.2	0.076
d.c.2	0.07
d.c.2	0.102
d.c.2	0.12
d.c.2	0.15
d.c.2	0.17
d.c.2	0.06
d.c.2	0.03
d.c.2	0.036
d.c.2	0.1275
d.c.2	0.15
d.c.2	0.1
d.c.2	0.09
d.c.2	0.1
d.c.2	0.17
d.c.2	0.17
d.c.2	0.07
d.c.2	0.09
d.c.2	0.16
d.c.2	0.16
d.c.2	0.2
d.c.2	0.14
d.c.2	0.2
d.c.2	0.1
d.c.2	0.06
d.c.2	0.12
d.c.2	0.1
d.c.2	0.11
d.c.2	0.15
d.c.2	0.13
d.c.2	0.1
d.c.2	0.11
d.c.2	0.11
d.c.2	0.18
d.c.2	0.13
d.c.2	0.11
d.c.2	0.06
d.c.2	0.17
d.c.2	0.13
d.c.2	0.22
d.c.2	0.13
d.c.2	0.14
d.c.2	0.08
d.c.2	0.13
d.c.2	0.12
d.c.2	0.08
d.c.2	0.13
d.c.2	0.14
d.c.2	0.08
d.c.2	0.06
d.c.2	0.05
d.c.2	0.09
d.c.2	0.03
d.c.2	0.04
d.c.2	0.04
d.c.2	0.03
d.c.2	0.15
d.c.2	0.15
d.c.2	0.09
d.c.2	0.09
d.c.2	0.06
d.c.2	0.06
d.c.2	0.06
d.c.2	0.04
d.c.2	0.11
d.c.2	0.08
d.c.2	0.13
d.c.2	0.11
d.c.2	0.05
d.c.2	0.06
d.c.2	0.08
d.c.2	0.18
d.c.2	0.04
d.c.2	0.12
d.c.2	0.1
d.c.2	0.11
d.c.2	0.04
d.c.2	0.09
d.c.2	0.19
d.c.2	0.12
d.c.2	0.03
d.c.2	0.13
d.c.2	0.1
d.c.2	0.11
d.c.2	0.08
d.c.2	0.09
d.c.2	0.14
d.c.2	0.13
d.c.2	0.08
d.c.2	0.12
d.c.2	0.11
d.c.2	0.06
d.c.2	0.11
d.c.2	0.11
d.c.2	0.13
d.c.2	0.12
d.c.2	0.18
d.c.2	0.13
d.c.2	0.11
d.c.2	0.06
d.c.2	0.04
d.c.2	0.08
d.c.2	0.06
d.c.2	0.07
d.c.2	0.05
d.c.2	0.09
d.c.2	0.19
d.c.2	0.11
d.c.2	0.13
d.c.2	0.05
d.c.2	0.015
d.c.2	0.07
d.c.2	0.09
d.c.2	0.16
d.c.2	0.1
d.c.2	0.06
d.c.2	0.11
d.c.2	0.13
d.c.2	0.09
d.c.2	0.11
d.c.2	0.1
d.c.2	0.08
d.c.2	0.09
d.c.2	0.12
d.c.2	0.06
d.c.2	0.14
d.c.2	0.12
d.c.2	0.11
d.c.2	0.14
d.c.2	0.11
d.c.2	0.1
d.c.2	0.12
d.c.2	0.06
d.c.2	0.12
d.c.2	0.03
d.c.3	0.09
d.c.3	0.09
d.c.3	0.07
d.c.3	0.1
d.c.3	0.1
d.c.3	0.1
d.c.3	0.1
d.c.3	0.09
d.c.3	0.04
d.c.3	0.09
d.c.3	0.12
d.c.3	0.1
d.c.3	0.08
d.c.3	0.11
d.c.3	0.15
d.c.3	0.12
d.c.3	0.09
d.c.3	0.18
d.c.3	0.1
d.c.3	0.08
d.c.3	0.09
d.c.3	0.11
d.c.3	0.07
d.c.3	0.05
d.c.3	0.09
d.c.3	0.11
d.c.3	0.05
d.c.3	0.08
d.c.3	0.08
d.c.3	0.08
d.c.3	0.08
d.c.3	0.03
d.c.3	0.03
d.c.3	0.1
d.c.3	0.08
d.c.3	0.09
d.c.3	0.11
d.c.3	0.07
d.c.3	0.05
d.c.3	0.06
d.c.3	0.06
d.c.3	0.04
d.c.3	0.06
a.v	0.04
a.v	0.04
a.v	0.07
a.v	0.08
a.v	0.0625
a.v	0.05
a.v	0.0625
a.v	0.058
a.v	0.0575
a.v	0.12
a.v	0.07
a.v	0.04
a.v	0.09
a.v	0.07
a.v	0.07
a.v	0.076
a.v	0.1
a.v	0.05
a.v	0.08
a.v	0.04
a.v	0.076
a.v	0.066
a.v	0.056
a.v	0.06
a.v	0.07
a.v	0.08
a.v	0.05
a.v	0.06
a.v	0.07
a.v	0.065
a.v	0.03
a.v	0.08
a.v	0.08
a.v	0.04
a.v	0.08
a.v	0.06
a.v	0.07
a.v	0.0629
a.v	0.15
a.v	0.12
a.v	0.12
a.v	0.08
a.v	0.046
a.v	0.023
a.v	0.06
a.v	0.06
a.v	0.056
a.v	0.1175
a.v	0.06
a.v	0.07
a.v	0.13
a.v	0.07
a.v	0.11
a.v	0.09
a.v	0.033
a.v	0.094
a.v	0.09
a.v	0.06
a.v	0.09
a.v	0.04
a.v	0.07
a.v	0.08
a.v	0.12
a.v	0.13
a.v	0.06
a.v	0.06
a.v	0.05
a.v	0.06
a.v	0.1
a.v	0.12
a.v	0.07
a.v	0.12
a.v	0.11
a.v	0.12
a.v	0.1
a.v	0.115
a.v	0.16
a.v	0.15
a.v	0.17
a.v	0.14
a.v	0.12
a.v	0.13
a.v	0.16
a.v	0.07
a.v	0.14
a.v	0.16
a.v	0.11
a.v	0.13
a.v	0.14
a.v	0.16
a.v	0.13
a.v	0.09
a.v	0.17
a.v	0.11
a.v	0.16
a.v	0.12
a.v	0.11
a.v	0.1
a.v	0.11
a.v	0.06
a.v	0.12
a.v	0.2
a.v	0.14
a.v	0.03
a.v	0.14
a.v	0.16
a.v	0.11
a.v	0.13
a.v	0.14
a.v	0.16
a.v	0.06
a.v	0.13
a.v	0.12
a.v	0.06
a.v	0.16
a.v	0.08
a.v	0.07
a.v	0.11
a.v	0.12
a.v	0.12
a.v	0.12
a.v	0.05
a.v	0.05
a.v	0.06
a.v	0.04
a.v	0.09
a.v	0.03
a.v	0.03
a.m	0.11
a.m	0.2
a.m	0.14
a.m	0.19
a.m	0.14
a.m	0.156
a.m	0.13
a.m	0.14
a.m	0.143
a.m	0.16
a.m	0.15
a.m	0.2
a.m	0.17
a.m	0.25
a.m	0.17
a.m	0.18
a.m	0.13
a.m	0.08
a.m	0.09
a.m	0.125
a.m	0.12
a.m	0.15
a.m	0.08
a.m	0.1
a.m	0.05
a.m	0.09
a.m	0.05
a.m	0.05
a.m	0.04
a.m	0.11
a.m	0.06
a.m	0.1
a.m	0.05
a.m	0.12
a.m	0.05
a.m	0.06
a.m	0.07
a.m	0.14
a.m	0.19
a.m	0.13
a.m	0.18
a.m	0.09
a.m	0.11
a.m	0.11
a.m	0.07
a.m	0.12
a.m	0.15
a.m	0.24
a.m	0.11
a.m	0.12
a.m	0.06
a.m	0.18
a.m	0.07
a.m	0.06
a.m	0.15
a.m	0.17
a.m	0.11
a.m	0.17
a.m	0.09
a.m	0.17
a.m	0.18
a.m	0.15
a.m	0.14
a.m	0.17
a.m	0.14
a.m	0.11
a.m	0.13
a.m	0.19
a.m	0.11
a.m	0.07
a.m	0.25
a.m	0.1
a.m	0.1
a.m	0.25
a.m	0.17
a.m	0.17
a.m	0.13
a.m	0.12
a.m	0.08
a.m	0.125
a.m	0.17
a.m	0.1
a.m	0.14
a.m	0.07
a.m	0.12
a.m	0.2
a.m	0.15
a.m	0.11
a.m	0.19
a.m	0.04
a.m	0.15
a.m	0.05
a.m	0.16
a.m	0.1
a.m	0.11
a.m	0.1
a.m	0.11
a.m	0.21
a.m	0.04
a.m	0.08
a.m	0.09
a.m	0.153
a.m	0.32
a.m	0.17
a.m	0.09
a.m	0.17
a.m	0.07
a.m	0.1
a.m	0.07
a.m	0.13
a.m	0.09
a.m	0.15
a.m	0.11
a.m	0.06
a.m	0.07
a.m	0.245
a.m	0.25
a.m	0.08
a.m	0.12
a.m	0.33
a.m	0.08
a.m	0.08
a.m	0.34
a.m	0.15
a.m	0.16
a.m	0.27
a.m	0.27
a.m	0.14
a.m	0.06
a.m	0.1
a.m	0.12
a.m	0.09
a.m	0.08
a.m	0.22
a.m	0.2
a.m	0.21
a.m	0.28
a.m	0.1
a.m	0.12
a.m	0.15
a.m	0.14
a.m	0.19
a.m	0.28
a.m	0.17
a.m	0.24
a.m	0.16
a.m	0.11
a.m	0.13
a.m	0.27
a.m	0.15
a.m	0.1
a.m	0.13
a.m	0.05
a.m	0.13
a.m	0.16
a.m	0.22
a.m	0.12
a.m	0.14
a.m	0.14
a.m	0.15
a.m	0.13
a.m	0.17
a.m	0.06
a.m	0.27
a.m	0.23
a.m	0.08
a.m	0.12
a.m	0.14
a.m	0.22
a.m	0.2
a.m	0.21
a.m	0.28
a.m	0.08
a.m	0.07
a.m	0.06
a.m	0.21
a.m	0.15
a.m	0.19
a.m	0.24
a.m	0.06
a.m	0.12
a.m	0.19
a.m	0.22
a.m	0.11
a.m	0.25
a.m	0.09
a.m	0.2
a.m	0.16
a.m	0.15
a.m	0.18
a.m	0.06
a.m	0.18
a.m	0.11
a.m	0.14
a.m	0.12
a.m	0.19
a.m	0.18
a.m	0.14
a.m	0.09
a.m	0.23
a.m	0.11

## Sheet: stable isotopes
trophic group	15N	13C	id	Experiment
1	4.34451	-29.6023	A.megourae.B1/B6	1
1	4.52093	-30.275	A.megourae.B2/B8	1
1	4.21433	-30.7172	A.megourae.B3/B7	1
1	4.00069	-29.4049	A.megourae.B5	1
1	4.01552	-29.9704	A.megourae.B9/B10	1
1	2.5911	-31.9374	A.megourae.E1	2
1	3.06928	-30.6908	A.megourae.E2/E10	2
1	2.23183	-32.8764	A.megourae.E3	2
1	2.85888	-30.8711	A.megourae.E4	2
1	3.46981	-29.1832	A.megourae.E5	2
1	5.23046	-28.8382	A.megourae.E6	2
1	2.72469	-30.3346	A.megourae.E7	2
1	3.6819	-30.3994	A.megourae.E8	2
1	2.97225	-31.8237	A.megourae.E9	2
2	5.36996	-29.2706	Alloxysta.B1/B6	1
2	6.04928	-28.3396	Alloxysta.B2/B8	1
2	5.19432	-27.3079	Alloxysta.B3/B7	1
2	5.39046	-28.3787	Alloxysta.B5	1
2	5.36611	-28.2019	Alloxysta.B9/B10	1
2	4.46919	-31.3537	Alloxysta.E1	2
2	5.01761	-30.3494	Alloxysta.E10	2
2	4.5605	-32.2758	Alloxysta.E2	2
2	5.07473	-31.702	Alloxysta.E3	2
2	4.8874	-31.5695	Alloxysta.E4	2
2	3.93981	-29.1903	Alloxysta.E5	2
2	4.72824	-29.8885	Alloxysta.E6/E8	2
2	4.89516	-31.1799	Alloxysta.E7	2
2	3.73262	-31.8521	Alloxysta.E9	2
3	6.75535	-28.5521	sec.C.clavata.B5/B6/B1	1
3	5.39124	-30.5486	sec.C.clavata.B8	1
3	4.76497	-29.2745	sec.C.clavata.B9	1
3	3.73419	-32.2494	sec.D.carpenteri.E1	2
3	4.98601	-29.9851	sec.D.carpenteri.E10	2
3	4.49266	-32.5225	sec.D.carpenteri.E2	2
3	4.05004	-30.7809	sec.D.carpenteri.E3	2
3	4.38908	-31.0968	sec.D.carpenteri.E4	2
3	5.23621	-29.1763	sec.D.carpenteri.E5	2
3	6.58217	-28.8109	sec.D.carpenteri.E6	2
3	3.47921	-30.1646	sec.D.carpenteri.E7	2
3	5.73834	-30.1462	sec.D.carpenteri.E8	2
3	4.48742	-30.964	sec.D.carpenteri.E9	2
4	5.81185	-29.3177	tert.C.clavata.B5	1
4	6.49586	-28.7451	tert.C.clavata.B1/B6	1
4	6.41796	-28.1966	tert.C.clavata.B3/B7	1
4	6.63137	-27.8503	tert.C.clavata.B8	1
4	5.58435	-29.0969	tert.C.clavata.B9	1
4	5.0109	-31.2467	tert.D.carpenteri.E1	2
4	5.77875	-29.1316	tert.D.carpenteri.E10	2
4	5.28517	-30.7021	tert.D.carpenteri.E3/E7	2
4	5.33323	-28.804	tert.D.carpenteri.E4/E5	2
4	6.2459	-29.7449	tert.D.carpenteri.E6	2
4	5.03671	-31.1252	tert.D.carpenteri.E9	2
